# Supplementary material for: Metformin Enhances Doxycycline Efficacy Against Pasteurella multocida: Evidence from In Vitro, In Vivo, and Morphological Studies
Source: Microorganisms. 2025 Jul 23;13(8):1724. doi: 10.3390/microorganisms13081724 (PMC12388482; doi:10.3390/microorganisms13081724)
Supplement: Supplementary file 1 [file microorganisms-13-01724-s001.zip]

Archive with 1 entries (1 files):
- microorganisms-3698883-supplementary.pdf
